# Supplementary material for: Antiviral Resistance and Correlates of Virologic Failure in the first Cohort of HIV-Infected Children Gaining Access to Structured Antiretroviral Therapy in Lima, Peru: A Cross-Sectional Analysis
Source: BMC Infect Dis. 2013 Jan 2;13:1. doi: 10.1186/1471-2334-13-1 (PMC3782360; doi:10.1186/1471-2334-13-1)
Supplement: Additional file 2 — Sequencing Data. Table with the raw viral sequencing data from dried blood spots. [file 1471-2334-13-1-S2.xls]

## Sheet: raw sequencing data
Sample #	Failure	Amplified?	PI Major Mutations	PI Minor Mutations	PI Other Mutations	NRTI Mutations	NNRTI Mutations	RT Other Mutations	#PI Mutations	#RT Mutations	Total
002T	0	NO	no amplification	no amplification	no amplification	no amplification	no amplification	no amplification	nan	nan	nan
003T	0	NO	no amplification	no amplification	no amplification	no amplification	no amplification	no amplification	nan	nan	nan
006T	0	NO	no amplification	no amplification	no amplification	no amplification	no amplification	no amplification	nan	nan	nan
007T	1	YES	none	L63P	T12S, L19Q, R41K, I72V	M184V, T215Y	K103N	K20R, K102R, D121Y, K122E, D123E, I135T, I178IM, R211K, D218E, V245M, E297T	5	14	19
008T	1	YES	I54L, N88S	L10I, L63P, A71V, V77I, I93L	V11A, Q61E, I62V	M184V, K219KQ	none	E6D, G196EG, R211KNRS, F214FL, L228HL, V245AEKT, A288AG	10	9	19
011T	1	YES	M46I, L90M	L10I, K20I, D60E, L63P, A71T, V77I, I93L	T12P, K55R, R57K, Q61E, I62V, I64V, C67S, L89M	D67DGNS, K70R, M184V, K219Q	none	E6K, K20R, V35I, S8GS, K122E, D123S, I135T, I142V, D177E, G196E, R211S, F214L, L228HL, V245E, T286A, A288G	17	20	37
013T	1	PR ONLY	D30N, N88D, L90M	L10I, L63P, A71T, V77I, I93L	V11I, N37A, K45R, Q61E, I62V, I64L, I72V	no amplification	no amplification	no amplification	15	nan	15
016T	1	YES	D30N, F53L, I54V, V82A, N88D	L10F, K20R, M36I, L63S, A71AV	G16E, E34D, K43T, I62V	D67N, T69N, K70R, V118I, T215F, K219E	none	V35I, K122E, I135T, I142V, D177DN, G196K, F214L, A272P, T286A, E297K	14	16	30
019T	0	NO	no amplification	no amplification	no amplification	no amplification	no amplification	no amplification	nan	nan	nan
020T	0	PR ONLY	none	L33V, L63P	K14R, L19H, E21G, A22S, L23S, R41K, I72T	no amplification	no amplification	no amplification	9	nan	nan
023T	0	NO	no amplification	no amplification	no amplification	no amplification	no amplification	no amplification	nan	nan	nan
027T	0	YES	M46I, I84C	L63S, A71V, V77I, I93L	E34EQ, Q61E, I62V, I64L, P79AS	V75M, M184V	none	E28A, V35L, T131IT, V179I, T200AT, R211K, V245IV, A288AT	11	10	21
032T	0	NO	no amplification	no amplification	no amplification	no amplification	no amplification	no amplification	nan	nan	nan
033T	0	YES	none	L63PS, V77I, I93L	T12P, K14R, Q61E, I62IV, E65D	none	K103Q	V35I, T39AT, K102Q, K104KR, R143KR, V179IV, T200E, E204D	8	9	17
035T	1	YES	M46V, L90M	L10V, K20I, M36I, D60DE, L63S, A71V, I93L	I131V, I151V, Q58EQ, Q61DE, I62V, I64IM, I66IV, I72V, T74S	M184V	none	K20R, K32N, V35I, D123E, I135R, Q207E, F214L, V245T, A272P, T286A	18	11	29
040T	1	YES	D30N, N88D	L10V, L63P, A71T, V77I, I93L	I72T	M184V	none	K102R, K104KR, R125GR, K173KR, V179I, I195T, G196E, E224DE, A272P, I293V	8	11	19
041T	1	YES	D30N	M136I, L63P, A71V, V77I, I93L	E35D, Q61D, I62V, E65D	M184V	none	A98AS, D123E, Q207E, R211K, V245M, V261GV, A288S, E297EK, L301P, E302Q, L303I	10	12	22
042T	0	NO	no amplification	no amplification	no amplification	no amplification	no amplification	no amplification	nan	nan	nan
046T	0	NO	no amplification	no amplification	no amplification	no amplification	no amplification	no amplification	nan	nan	nan
050T	0	NO	no amplification	no amplification	no amplification	no amplification	no amplification	no amplification	nan	nan	nan
057T	1	PR ONLY	D30N, M46I, N88D	L10I, L63P, V77I, I93L	P39S, R57K, Q61N, I62V	no amplification	no amplification	no amplification	11	nan	11
060T	1	PR ONLY	none	L10V, K20I, M36I	T12N, I13V, K14R, I15V, L19I, R41K, I64M, H69K, K70R, I72V, L89M	no amplification	no amplification	no amplification	14	nan	14
065T	1	NO	no amplification	no amplification	no amplification	no amplification	no amplification	no amplification	nan	nan	nan
067T	1	YES	D30N, N88D	L10I, M36V, L63P, A71V, V77I, I93L	V11T, E35D, N37T, Q61E, I62V	M41LM, M184V, L210W, T215Y	K103KR	K20R, K102KR, K122E, K173S, Q174K, N175Y, T200E, R211KR, V245T, R284K, T286A,, A288AT	13	17	30

## Sheet: Resistance at spec. pos
Sample #	Failure	Amplified?
			K103N	Y181C	K65R	T215F	T215Y	M184V	Q151M	D30N	I50V	V82A	V82S	V82T	I84V	N88D	L90M
002T	0	NO	nan	nan	nan	nan	nan	nan	nan	nan	nan	nan	nan	nan	nan	nan	nan
003T	0	NO	nan	nan	nan	nan	nan	nan	nan	nan	nan	nan	nan	nan	nan	nan	nan
006T	0	NO	nan	nan	nan	nan	nan	nan	nan	nan	nan	nan	nan	nan	nan	nan	nan
007T	1	YES	1	0	0	0	1	1	0	0	0	0	0	0	0	0	0
008T	1	YES	0	0	0	0	0	1	0	0	0	0	0	0	0	0	0
011T	1	YES	0	0	0	0	0	1	0	0	0	0	0	0	0	0	1
013T	1	PR ONLY	nan	nan	nan	nan	nan	nan	nan	1	0	0	0	0	0	1	1
016T	1	YES	0	0	0	1	0	0	0	1	0	1	0	0	0	1	0
019T	0	NO	nan	nan	nan	nan	nan	nan	nan	nan	nan	nan	nan	nan	nan	nan	nan
020T	0	PR ONLY	nan	nan	nan	nan	nan	nan	nan	0	0	0	0	0	0	0	0
023T	0	NO	nan	nan	nan	nan	nan	nan	nan	nan	nan	nan	nan	nan	nan	nan	nan
027T	0	YES	0	0	0	0	0	1	0	0	0	0	0	0	0	0	0
032T	0	NO	nan	nan	nan	nan	nan	nan	nan	nan	nan	nan	nan	nan	nan	nan	nan
033T	0	YES	0	0	0	0	0	0	0	0	0	0	0	0	0	0	0
035T	1	YES	0	0	0	0	0	1	0	0	0	0	0	0	0	0	1
040T	1	YES	0	0	0	0	0	1	0	1	0	0	0	0	0	1	0
041T	1	YES	0	0	0	0	0	1	0	1	0	0	0	0	0	0	0
042T	0	NO	nan	nan	nan	nan	nan	nan	nan	nan	nan	nan	nan	nan	nan	nan	nan
046T	0	NO	nan	nan	nan	nan	nan	nan	nan	nan	nan	nan	nan	nan	nan	nan	nan
050T	0	NO	nan	nan	nan	nan	nan	nan	nan	nan	nan	nan	nan	nan	nan	nan	nan
057T	1	PR ONLY	nan	nan	nan	nan	nan	nan	nan	1	0	0	0	0	0	1	0
060T	1	PR ONLY	nan	nan	nan	nan	nan	nan	nan	0	0	0	0	0	0	0	0
065T	1	NO	nan	nan	nan	nan	nan	nan	nan	nan	nan	nan	nan	nan	nan	nan	nan
067T	1	YES	0	0	0	0	1	1	0	1	0	0	0	0	0	1	0
Legend		1	yes/present
		0	no/absent
		nan	"not a number"/missing information
