# Supplementary material for: Antiviral Resistance and Correlates of Virologic Failure in the first Cohort of HIV-Infected Children Gaining Access to Structured Antiretroviral Therapy in Lima, Peru: A Cross-Sectional Analysis
Source: BMC Infect Dis. 2013 Jan 2;13:1. doi: 10.1186/1471-2334-13-1 (PMC3782360; doi:10.1186/1471-2334-13-1)
Supplement: Additional file 3 — OLA Data. Table with the raw OLA data from plasma (RNA-OLA) and PBMCs (DNA-OLA). [file 1471-2334-13-1-S3.xlsx]

## Sheet: Sheet1
		NNRTI Resistance				NRTI Resistance										Protease Inhibitor Resistance
		DNA	RNA	DNA	RNA	DNA	RNA	DNA	RNA	DNA	RNA	DNA	RNA	DNA	RNA	DNA	RNA	DNA	RNA	DNA	RNA	DNA	RNA	DNA	RNA	DNA	RNA	DNA	RNA	DNA	RNA
Patient ID	Vfailure	K103N	K103N	Y181C	Y181C	K65R	K65R	T215F	T215F	T215Y	T215Y	M184V	M184V	Q151M	Q151M	D30N	D30N	I50V	I50V	V82A	V82A	V82S	V82S	V82T	V82T	I84V	I84V	N88D	N88D	L90M	L90M
002T	0	WT		WT/POL		WT		WT		WT		WT/POL		WT/POL		WT		WT		WT		WT		WT		WT		WT		WT
003T	0	WT		WT		WT		WT		WT		POL		WT		WT		MIX		WT		WT		MIX		MIX		WT		WT
004T	1					WT/POL		WT/POL		WT		MIX		WT												WT/POL				MUT
006T	0	WT		WT		WT		WT		MIX		WT		WT		WT		WT		WT		WT		WT		WT		MIX		WT
007T	1	MUT	MUT	WT	WT	WT	WT	WT	POL	MUT	MUT	MUT	MUT	WT	WT	WT	WT	WT/POL	WT	WT	WT	WT	WT	WT	WT	WT	WT	MIX	WT/POL	MIX	WT
008T	1	WT	WT	WT	WT	WT	WT	WT	WT	WT	WT	MIX	MUT	WT	POL	WT	WT	MIX	WT	WT	WT	WT	WT/POL	WT	WT	POL	POL	WT/POL	WT/POL	MIX	WT/POL
011T	1	WT	WT	WT	WT	WT	WT	WT	WT	WT	WT	MUT	MUT	WT	WT	WT	WT	WT	WT	WT	WT	WT	WT	WT	WT	WT	WT	POL	WT/POL	MIX	MIX
013T	1	WT		WT/POL		WT		WT		MIX		MIX		WT		WT		WT		WT		MIX		POL		WT		MUT		WT
015T	0	WT		WT		WT		WT		MIX		WT		WT		WT		MIX		WT		WT/POL		MIX		WT		WT		WT
016T	1	WT		WT		WT		MUT		WT		MIX		WT		MUT		WT		MUT		WT		WT		MIX		MUT		WT
018T	1	WT		WT		WT		WT		WT		MUT		WT		WT		WT		WT		WT		WT		WT		MIX		MIX
019T	0	WT		WT		WT		WT		WT		WT		WT		WT		WT		WT		WT		WT		POL		MIX		MIX
020T	0	WT		WT		WT		WT		WT		WT		WT		WT		MIX		WT		WT		WT		WT		WT/POL		WT
021T	1	WT		WT		WT		WT		WT		WT		WT		WT		WT		WT		WT		WT		WT		WT		MIX
022T	0	POL		WT		WT		WT		WT		MIX		WT		WT		WT		WT		WT		MIX		WT		WT/POL		WT/POL
023T	0	WT		WT		WT		WT		WT		WT		WT		WT		WT		WT		WT/POL		WT		WT		WT/POL		MIX
026T	1	POL	POL	WT	WT	WT	WT	WT	WT	WT/POL	WT	WT	MUT	WT	WT	WT/POL	WT	WT	WT	WT/POL	WT	WT/POL	WT	WT	WT	WT	WT	MIX	MUT	MIX	WT
027T	0	WT	WT	WT	WT/POL	WT	WT	WT	WT	WT	WT	MUT	MUT	WT	WT	WT/POL	POL	WT	WT	WT/POL	POL	WT	POL	WT	POL	WT/POL	POL	WT	WT/POL	MIX	WT/POL
028T	0	WT		POL		WT		WT		MIX		POL		WT		WT		MIX		WT		WT		WT		MIX		WT		WT
030T	1	WT		WT		WT		WT		POL		WT		WT		WT		WT/POL		WT		MIX		MIX		MIX		WT/POL		POL
031T	1	WT	WT/POL	POL	POL	WT/POL	POL	WT/POL	WT/POL	MUT	MUT	MUT		WT	WT	WT	WT/POL	WT	POL	WT	WT/POL	WT	MIX	WT	MIX	WT	POL	MUT		MUT
032T	0	WT		WT		WT		WT		WT		POL		WT		WT		WT		WT		MIX		WT				WT		WT
033T	0	POL	POL	WT	WT	WT	WT	WT	WT	MIX	MIX	WT	WT	WT	WT	WT	WT	MIX	WT	WT	WT	WT	WT	WT	WT	POL	POL	WT	WT	WT	WT
034T	1	WT		WT		WT		WT		MUT		MUT		WT		WT		MIX		WT		WT		WT		WT		MUT		WT
035T	1	WT	WT	WT	WT	WT	WT	WT	WT	WT	WT	MUT	MUT	WT	WT	WT	WT	WT	WT	WT	WT	WT	WT	WT	WT	MIX	WT	WT	WT	MUT	MUT
037T	0	WT		WT		WT		WT		WT		WT		WT		WT		MIX		WT		WT		MIX		WT		WT		MIX
040T	1	WT/POL	WT/POL	POL	POL	WT	WT	WT	WT	WT	WT	WT	MUT	WT	WT	WT	WT	MIX	MIX	WT	WT	WT	WT	WT	WT	MIX	WT	MUT	MUT	WT	POL
041T	1	WT	WT	WT/POL	POL	WT	WT	WT	WT	WT	WT	POL	POL	WT	POL	WT	WT	MIX	WT/POL	WT	WT	WT	WT	WT	WT	WT	WT	WT	WT	WT/POL	WT
042T	0	WT	WT	WT	WT	WT	WT/POL	WT	WT	WT	WT	WT	WT	WT	WT	WT	WT	WT	WT	WT	WT	WT	WT	MIX	WT	WT	WT	WT	WT	WT/POL	WT/POL
043T	0	WT		WT/POL		WT		WT		MIX		WT		WT		WT		WT		WT		WT		WT		WT		WT		WT
046T	0	WT		WT/POL		WT		WT		WT		WT		WT		WT/POL		WT/POL		WT/POL		MIX		WT		WT/POL		WT/POL		WT/POL
047T	1	WT	WT	WT/POL	WT	WT	WT	WT	WT	WT	MIX	MUT	MUT	WT	POL	WT	WT/POL	WT	WT/POL	WT	WT/POL	WT	WT/POL	WT	WT/POL	WT	POL	MUT	MUT	MIX	WT
048T	1	WT	WT	WT/POL	WT/POL	WT	WT/POL	WT	WT	MIX	MIX	MIX	MUT	WT	WT	WT	WT	MIX	WT	WT	WT	WT	WT	MIX	WT	MIX	WT	MIX	WT	MUT	MUT
049T	1	WT	WT	WT	WT	WT	WT	POL	WT	MIX	MIX	MUT	MUT	WT	POL	WT	WT/POL	MIX	WT	WT	WT/POL	WT	WT/POL	WT/POL	WT	WT	WT	POL	POL	WT	WT
050T	0	POL		WT		WT		WT		WT		WT/POL		WT		WT/POL		MIX		WT/POL		WT		WT/POL		WT		WT		WT
051T	0	WT		WT/POL		WT		WT		WT		MUT		WT/POL		WT/POL		WT		WT/POL		WT/POL		WT		POL		WT		WT
053T	1	WT	WT	WT/POL	WT	WT	WT	MIX	WT/POL	MUT	MUT	MUT	MUT	WT	WT	WT/POL	POL	WT	WT/POL	WT/POL	POL	POL	POL	MIX	MIX	WT	WT	MUT	MUT	WT	WT
054T	1	POL	WT/POL	POL	WT	WT	WT	WT	WT	MIX	WT	MUT	MUT	WT	WT/POL	WT	WT	MIX	WT	WT	WT	WT	WT	MIX	MIX	WT	WT	MIX	WT	MIX	MUT
057T	1	MIX		POL		WT		WT		WT		WT		WT		WT		WT		WT		WT		WT		WT		MUT		MIX
059T	1	WT	WT/POL	WT	WT/ POL	WT	WT	WT	WT	WT	WT	MIX	MIX	WT	WT/POL	WT	WT	MIX	WT	WT	WT	WT	WT	WT	WT	WT	MIX	MIX	WT	WT	WT
060T	1	WT		POL		WT		WT		WT/POL		POL		WT		WT/POL		WT		WT/POL		WT/POL		MIX		WT		MIX		MIX
061T	0	WT		WT		WT		POL		MIX		WT/POL		WT/POL		WT		MIX		WT		WT		MIX		WT		WT		MIX
063T	1	MIX		POL		WT		WT		MUT		MUT		POL		WT		WT		WT		WT		WT		WT		MUT		MIX
065T	1	WT	WT	POL	POL	WT	WT	WT	WT	MIX	MIX	WT/POL	WT	WT	POL	WT	WT	MIX	MIX	WT	WT	WT	WT	WT	WT	WT	WT	WT	WT	WT	WT
067T	1	POL	WT/POL	POL	WT	WT	WT/POL	MIX	WT	MUT	MUT	MUT	MUT	WT/POL	POL	POL	WT/POL	MIX	WT/POL	POL	WT/POL	POL	MIX	MIX	MIX	WT	WT	MUT	MUT	WT	WT/POL
068T	0	WT		WT/POL		WT		WT		MIX		WT		WT		WT	WT/POL	MIX	MIX	WT	WT/POL	WT	WT	WT	WT	WT		WT		WT
Legend:		WT	wild type
		POL	polymorphism or empty value
			blank (lacking amplifiable dna/rna)
		WT/POL	Mix Wild type/polymorphism or small amount of WT DNA/RNA
		MIX	Mix Wild Type/Mutant
		MUT	Predominantly mutant
		Reverse Transcriptase Mutations
		K103N	NNRTI resistance
		Y181C	NNRTI resistance
		K65R	TDV, ABV, DDI, 3TC, FTC med level res, d4T low level res, hypersens to AZT
		T215F	AZT high level resistance, d4T med level res, TDF ABV DDI low level res
		T215Y	AZT high level resistance, d4T med level res, TDF ABV DDI low level res
		M184V	3TC FTC resistance, low level res to ABVhypersens to AZT, d4T,TDV NNRTI
		Q151M	NRTI panresistance
		for exact interpretation please refer to http://hivdb.stanford.edu/cgi-bin/NRTIResiNote.cgi
		Protease Mutations
		D30N	NFV resistance
		I50V	RTV, APV, LPV resistance
		V82A	IDV RTV LPV high level res, NFV APV SQV med -low level res			ATV med-low level res
		V82S	IDV RTV LPV high level res, NFV APV SQV med -low level res			ATV med-low level res
		V82T	IDV RTV LPV high level res, NFV APV SQV med -low level res			ATV med-low level res
		I84V	PI PANRESISTANCE
		N88D	NFV med level resistance
		L90M	NFV SQV high level res, med-low for all oter PIS
		for exact interpretation please refer to http://hivdb.stanford.edu/cgi-bin/PIResiNote.cgi
